# Supplementary material for: Effects of Sport-Based Interventions on Children’s Executive Function: A Systematic Review and Meta-Analysis
Source: Brain Sci. 2021 Jun 7;11(6):755. doi: 10.3390/brainsci11060755 (PMC8226694; doi:10.3390/brainsci11060755)
Supplement: Supplementary file 1 [file brainsci-11-00755-s001.zip › Supplementary data 1.xlsx]

## Sheet: Search Strategy
	Family Words	Search Terms	WOS	Scopus	PubMed	EBSCO			Total	After Duplicates	After Abstract
1	A	"Executive Functions"	17221	49449	9817	5647
2	A	"Cognitive Functions"	21108	67269	18276	34492
3	A	Cognition	174924	381032	588272	127483
4	A	"Executive Control"	6630	5115	3915	3676
5	A	"Cognitive Functioning"	15478	16631	13543	7298
6	A	"Cognitive Control"	15369	9776	7695	2035
7		A1 OR A2 OR A3 OR A4 OR A5 OR A6	230353	435357	589549	137581
8	B	Sports	182493	259347	350420	1032507
9	B	Athletics	5293	6807	326741	287190
10	B	"Sport Practice"	711	1657	284	644
11	B	"Sport Performance"	1778	4239	1591	14593
12	B	"Physical Activity"	198546	214930	129181	229319
13	B
14		B8 OR B9 OR B10 OR B11 OR B12	365496	455258	367847	1335085
15	C
16	C								4628	3647	33
17	C
18	C
19	C
20	C
21	C
22	C
23	C
24	C
25
26		A7 AND B14	1699	1859	490	580
