# Supplementary material for: Effects of Sport-Based Interventions on Children’s Executive Function: A Systematic Review and Meta-Analysis
Source: Brain Sci. 2021 Jun 7;11(6):755. doi: 10.3390/brainsci11060755 (PMC8226694; doi:10.3390/brainsci11060755)
Supplement: Supplementary file 1 [file brainsci-11-00755-s001.zip › Supplementary data 2.xlsx]

## Sheet: Criteria Inclusion
N	Titulo	Autor	Año	Revista	Full Text	<18 y/o	Longitudinal Desing	Sport Interventions	> 4 weeks of intervention	Executive Funstion Measures	Sumatoria
1	Improving children’s coordinative skills and executive functions: The effects of a football exercise program	Alesi et al	2016	Perceptual and Motor Skills	1	1	1	1	1	1	5
2	Intensity, but not duration, of physical activities is related to cognitive function	Angevaren et al	2007	European Journal of Cardiovascular Prevention & Rehabilitation	1	0					0
3	A physical education trial improves adolescents’ cognitive performance and academic achievement: The EDUFIT study	Ardoy et al	2014	Scandinavian Journal of Medicine & Science in Sports	1	1	1	0			2
4	Sport type determines differences in executive functions in elite athletes	Bjoern et al	2018	Psychology of sports exercise	1	0					0
5	Physical activity, sports participation, and suicidal behavior among college students	Brown et al	2002	Medicine and Science in Sports and Exercise	1	1	1	0			2
6	Effects of a physical activity intervention on autonomic and executive functions in obese young adolescents: A randomized controlled trial.	Chen et al	2016	Health Psychology	1	1	1	0			2
7	Efectos de un programa de juegos reducidos sobre la función ejecutiva en una muestra de chicas adolescentes (Body image in university Mexican students: differences between men and women)	Chirosa- Rios et al	2016	Retos	1	1	1	1	1	1	5
8	The effects of taekwondo training on peripheral Neuroplasticity-Related growth factors, cerebral blood flow velocity, and cognitive functions in healthy children: A randomized controlled trial	Cho et al	2017	International Journal of Environmental Research and Public Health	1	1	1	1	1	1	5
9	Exercise improves executive function and achievement and alters brain activation in overweight children: a randomized, controlled trial	Davis et al	2011	Health Psychology	1	1	1	0	1		3
10	Long-term effects of physically active academic lessons on physical fitness and executive functions in primary school children	de Greff et al.	2016	Health Educational Reasearch	1	1	1	0			2
11	Interventions shown to aid executive function development in children 4 to 12 years old	Diamonf et al	2011	Science	1	0					0
12	Effects of the FITKids randomized controlled trial on executive control and brain function	Hillman	2014	Pediatrics	1	1	1	0			2
13	Relationship between sports experience and executive function in 6–12-year-old children: independence from physical fitness and moderation by gender	Ishihara et al	2018	European Journal of Sport Science	1	1	1	1	1	1	5
14	The time course effect of moderate intensity exercise on response execution and response inhibition	Joyce et al	2009	Brain Cognition	1	0					0
15	Promoting self-regulation through school-based martial arts training	Lakes et al	2013	Journal of Applied Developmental Psychology	1	1	1	0	1	0	3
16	The effect of judo training on set-shifting in school children	Lo et al	2019	BioMed Research International	1	1	1	1	1	1	5
17	Chronic effects of exercise implemented during school-break time on neurophysiological indices of inhibitory control in adolescents	Ludyga et al	2018	Trends in Neuroscience and Education	1	1	1	0	1		3
18	Efectos de la actividad física sobre las funciones ejecutivas en una muestra de adolescentes	Martin-Martinez et al	2015	Anales de Psicología	1	1	1	1	1	1	5
19	High-intensity training enhances executive function in children in a randomized, placebo-controlled tria	Moreau et al	2017	Elife	1	1	1	0			2
20	An experimental study on the Effect of Wuqinxi Exercise on executive function of junior high school students	Nie et al	2019	J. Shandong Normal Univ	1	1	1	0			2
21	Effects of a cognitively demanding aerobic intervention during recess on children’s physical fitness and executive functioning	Niet et al	2016	Pediatrics Exercise Sciences	1	1	1	0			2
22	Relation between Motor and Cognitive Skills in Italian Basketball Players Aged between 7 and 10 Years Old	Policastro et al	2018	Sports	1	1	0	1			2
23	Effect of yoga program on executive functions of adolescents dwelling in an orphan home: A randomized controlled study	Purohit et al	2017	Journal of Traditional and Complementary Medicine	1	1	1	0			2
24	Cognitively engaging chronic physical activity, but not aerobic exercise, affects executive functions in primary school children: A group-randomized controlled trial	Schmidt et al	2019	Journal of Sport & Exercise Psychology	1	1	1	1	1	1	5
25	Physical fitness, but not acute exercise modulates event-related potential indices for executive control in healthy adolescents	Stroth et al	2009	Brain Research	1	1	1	0			2
26	Comparison of the effects of running and badminton on executive function: A within-subjects design.	Takashi et al	2019	Plos One	1	0					0
27	Interval running training improves cognitive flexibility and aerobic power of young healthy adults	Venckunas et al	2016	Journal of Strength and Conditioning Research	1	1	1	1	1	1	5
